# Supplementary material for: N6-methyladenosine–mediated overexpression of long noncoding RNA ADAMTS9-AS2 triggers neuroblastoma differentiation via regulating LIN28B/let-7/MYCN signaling
Source: JCI Insight. 2023 Nov 22;8(22):e165703. doi: 10.1172/jci.insight.165703 (PMC10721320; doi:10.1172/jci.insight.165703)
Supplement: Supporting data values [file jciinsight-8-165703-s126.xlsx]

## Sheet: Figure 1B
Figure 1B	lncRNA ADAMTS9-AS2 expression fold
	Stage 1	Stage 2/3	Stage 4
1			1
2			0.982821
3			3.69353
4			0.416099
5		3.01049
6			1.00696
7		0.724471
8			0.0367783
9			0.503478
10		1.79005
11	6.1475
12	9.44794
13			1.25266
14			5.02805
15			1.01396
16	1.12506
17	12.996
18	2.0209
19			0.105112
20		3.39874
21	8.54452
22		5.65685
23	1.54221
24			1.7593
25			0.31487
26			5.86045
27	12.1947
28		3.80011
29		9.0324
30	10.4398
31			1.93006
32			2.14242
33	1.38579
34			3.55958
35			0.909595
36			4.9218
37	12.3546
38		0.471771
39	4.27155
40	12.813
41	5.66505
42			2.24386
43			1
44			1.79634
45	7.35816
46			2.71098
47		0.619854
48	0.972655
49			0.51943
50	18.3156
51	3.59253
52			6.10504
53			1.30134
54		2.95878
55	4.40762
56			4.70763
57			3.71922
58	22.5491
59	9.98664
60	1.39959
61			2.12874
62		1
63	6.77396
64	5.37029
65			0.523042
66			0.460094
67			5.9794
68		4.62675
69	19.5622
70		2.17347
71			2.42839
72			1.6358
73	1.14076
74			0.129408
75			2.86791
76	3.90413
77			1
78		0.0540336
79			0.388234
80			0.202361
81	8.4855
82			3.78423
83		1.70527
84		1.93187
85			0.406126
86	6.47554
87			4
88			2.23457
89		2.30537
90			1.98618
91		0.775572
92			0.482411
93			0.448548
94			0.0644058
95	5.05718
96			2.03261
97			0.944965
98			1.08925
99			3.72352
100			0.265785
101	2.36745
102	2.36199
103		1.68179
104			0.335643
105			2.09217
106	2.93834
107		0.277392
108			1.76541
109			0.590496
110	2.32141
111			0.304603
112		0.619854
113			0.962594
114			0.769649
115	0.751202
116		0.783102
117			0.822036
118	4.06223
119	0.412445
120			4.58612
121			2.78422

## Sheet: Figure 1C
Figure 1C	lncRNA ADAMTS9-AS2 expression fold
	Tumor	para-Tumor
1	3.69353	17.2079
2	7.43844	8.13984
3	1.7593	6.1475
4	0.460094	7.91725
5	1.93187	3.78423
6	2.23457	4.77334
7	2.30537	6.45313
8	1.09177	3.64689
9	2.27101	2.97592
10	0.0982999	8.68384
11	1.3692	3.23403
12	0.783102	2.85259
13	4.58612	10.9077

## Sheet: Figure 1D
Figure 1D
	IMR-32			SK-N-AS			SK-N-Be2			SK-N-SH			SH-SY5Y
lncRNA ADAMTS9-AS2 expression fold	1	1.2	0.91	2.77	2.69	2.73	3.61	3.94	4.16	5.78	6.36	6.06	6.92	6.96

## Sheet: Figure 1E
Figure 1E	SK-N-Be2		SK-N-SH
expression fold	cyto	nuclear	cyto	nuclear
ADAMTS9-AS2	0.212479	0.787521	0.215393	0.784607
GAPDH	0.890589	0.109411	0.869804	0.130196
U6	0.295997	0.704003	0.0887516	0.911248

## Sheet: Figure 2A
Figure 2A
	SK-N-AS						SK-N-SH
expression fold	pcDNA3.1+			ADAMTS9-AS2			pcDNA3.1+			ADAMTS9-AS2
ADAMTS9-AS2	1	0.84	1.17	26.72	27.67	25.81	1	1.02	0.79	25.28	34.3	30.48
Syn	1	0.95	0.99	1.85	1.95	1.8	1	0.99	1.02	1.38	1.45	1.41
Tau	1	1.08	0.93	3.17	3.29	3.45	1	0.96	0.99	1.72	1.77	1.64
Nestin	1	0.78	1.28	0.39	0.25	0.35	1	1.24	0.8	0.21	0.34	0.16
	SK-N-AS									SK-N-SH
expression fold	siNC			siADAMTS9-AS2-1			siADAMTS9-AS2-2			siNC			siADAMTS9-AS2-1			siADAMTS9-AS2-2
ADAMTS9-AS2	1	0.88	1.07	0.39	0.37	0.41	0.25	0.26	0.34	1	1.31	0.99	0.29	0.37	0.33	0.44	0.43	0.4
Syn	1	1.19	0.97	0.63	0.65	0.65	0.47	0.48	0.46	1	1.03	1.01	0.29	0.28	0.3	0.36	0.37	0.44
Tau	1	0.85	1.08	0.64	0.6	0.57	0.52	0.48	0.47	1	0.84	1.12	0.49	0.58	0.55	0.7	0.71	0.77
Nestin	1	1.14	0.94	2.41	3.23	2.73	2.41	2.45	2.69	1	1.1	0.95	3.43	2.75	3.07	2.06	1.73	1.89

## Sheet: Figure 3B
Figure 3B
	SK-N-SH
expression fold	pcDNA3.1+			ADAMTS9-AS2
MMP-9	1	1.12	0.95	0.13	0.1	0.11
VCAM1	1	1.2	0.91	0.29	0.21	0.25
CCL2	1	1.17	0.92	0.13	0.12	0.14
CCL5	1	1.12	0.97	0.08	0.07	0.09
CCL7	1	1.18	0.92	0.07	0.09	0.08
CD74	1	1.21	0.91	0.11	0.15	0.26
BMPER	1	1.05	0.98	0.18	0.21	0.19
PTX3	1	0.9	1.06	0.85	0.88	0.95

## Sheet: Figure 4B
Figure 4B
	SK-N-Be2
	IgG			LIN28B
fold enrichment of ADAMTS9-AS2	1	0.94	1.06	4.91	5.39	5.09824

## Sheet: Figure 4D
Figure 4D
	SK-N-Be2								IMR-32
expression fold	pri-let-7g			pri-let-7a-1				expression fold	pri-let-7g			pri-let-7a-1
pcDNA3.1+	1	0.9	1.06	1	0.94	1.04		pcDNA3.1+	1	1.01	0.96	1	0.9	1.28
ADAMTS9-AS2	0.41	0.42	0.43	0.51	0.47	0.49		ADAMTS9-AS2	0.19	0.3	0.29	0.27	0.3	0.34
siNC	1	0.79	1.14	1	0.98	0.99		siNC	1	0.98	1.13	1	0.97	0.95
siADAMTS9-AS2-1	1.27	1.28	1.27	1.77	1.82	1.8		siADAMTS9-AS2-1	2.23	2.03	2.3	2.38	2.48	2.43
siADAMTS9-AS2-2	5.06	4.11	3.86	3.32	2.69	3.13		siADAMTS9-AS2-2	4.81	4.59	4.56	1.87	1.82	1.66

## Sheet: Figure 4E
Figure 4E
	SK-N-Be2
Fold enrichment of pri-let-7	pri-let-7g			pri-let-7a-1
pcDNA3.1+/ IgG	1	1.2	0.84	1	1.1	1.23
pcDNA3.1+/Lin28B	36	33.59	34.78	5.1	5.28	5.8
ADAMTS9-AS2/ IgG	1	1.03	1.3	1	0.93	1.12
ADAMTS9-AS2/ Lin28B	7.09	7.21	9.51	1.73	2.43	1.95

## Sheet: Figure 4F
Figure 4F	SK-N-Be2
	IgG			CSD-NLS			ZKD-NLS			CSD-NLS-ZKD-NLS
fold enrichment of ADAMTS9-AS2	1	0.9	1.08	1.31	0.84	1.18	4.44	4	3.72	5.13	4.11	4.59

[truncated: 22 more sheets: Figure 4G, Figure 4H, Figure 5A, Figure 5B, Figure 5C, Figure 5D, Figure 6A, Figure 6B, Figure 6E, Figure 6F, Figure 6G, Figure 7A, Figure 7B, Supplemental Fig.1A, Supplemental Fig.1C, Supplemental Fig.1D, Supplemental Fig.2, Supplemental Fig.3A, Supplemental Fig.3B, Supplemental Fig.3C …]
